# Supplementary material for: S100 proteins in IgA vasculitis and other systemic vasculitides – from pathogenic mechanisms to clinical biomarkers: a systematic review
Source: Front Immunol. 2026 Mar 25;17:1802262. doi: 10.3389/fimmu.2026.1802262 (PMC13056824; doi:10.3389/fimmu.2026.1802262)
Supplement: Supplementary file 3 [file Table3.xlsx]

## Sheet: Arkusz1
Article	Year	Country/setting	Type of the study	Model/population	Sample size	s100 protein	Aim	Exposure/variable/intervention	Comparision	Outcomes	Results
Homa-Mlak, I., et al. [28]	2022	Poland	Case-Control	Human, adult SLE	59 SLE patients + 52 HC	S100A8/9	To evaluate serum calprotectin as a diagnostic and activity biomarker in SLE	Serum calprotectin levels (ELISA)	SLE patients vs healthy controls; moderate/severe SLE vs less active SLE (SLEDAI)	Serum calprotectin levels; diagnostic performance for SLE vs controls; association with SLEDAI	Serum Calprotectin (µg/mL): • ROC (SLE vs HC): AUC=0.720, Sens 89.8%, Spec 53.9% (cutoff >2.45, p=0.0001). • ROC (Mod/Sev vs Mild): AUC=0.842, Sens 100%, Spec 82.5% (cutoff >2.37, p<0.0001). • ROC (High IgA): AUC=0.716, Sens 100%, Spec 59.1% (cutoff >3090, p=0.030).
Bai, X., et al. [30]	2022	China	Case–control / In vitro	Human, adult MPO-ANCA⁺ AAV (active/inactive) + in vitro neutrophils	42 AAV patients + 10 HC	100A8/A9, S100A12	To evaluate serum and urine S100A8/9 and S100A12 as biomarkers in MPO-AAV and assess their effects on MPO-ANCA–activated neutrophils	Serum S100A8/9 and S100A12 levels (ELISA); neutrophil stimulation with S100A8/9 or S100A12	Active AAV vs inactive AAV vs healthy controls; neutrophils with vs without S100A8/9 or S100A12 stimulation	Serum and urine S100A8/9 and S100A12; neutrophil chemotaxis, apoptosis, IL-1β release, complement activation, respiratory burst, NET formation	Serum S100A8/9: • Active AAV > Rem & HC (p<0.05). • Corr (+): S100A12, MPO-ANCA, Ferritin, CRP, D-dimer (p<0.05). Urine S100A8/9: • Active AAV > Rem & HC (p<0.05). • Corr (+): MPO-ANCA, BVAS, sCr, Hematuria, uNGAL (p<0.05). Serum S100A12: • Active AAV > Rem & HC (p<0.05). • Corr (+): S100A8/9, MPO-ANCA, Ferritin (p<0.05). Urine S100A12: • Active AAV > HC (p<0.05); vs Rem: NS. • Corr (+): sCr (p<0…
Ehlermann, P., et al. [32]	2006	Germanty	In vitro	Human HUVEC	—	S100A8/9	To evaluate the effect of S100A8/9 on RAGE–NF-κB–mediated inflammatory responses in endothelial cells	HUVEC stimulation with S100A8/9 after AGE-albumin vs control albumin preincubation	AGE-albumin vs unmodified albumin pretreated HUVEC; heterodimeric S100A8/9 vs homodimers (S100A8, S100A9, S100A1, S100B)	IL-6, ICAM-1, VCAM-1, MCP-1 secretion; effect of MAPK inhibition (ERK1/2, p38)	In vitro (HUVEC): • S100A8/9 (1–10 µg/mL) → ↑ IL-6, ICAM-1, VCAM-1 (p<0.05). • Mechanism: Dependent on p38 MAPK & NF-κB (blocked by inhibitors, p<0.05). • Homodimers (S100A8 or A9 alone): No significant effect (p>0.05).
Ahn SS et al. [35]	2021	Korea	Cross-Sectional	Human, adult AAV	79 AAV patients	S100A9, S100A12	To evaluate associations between serum alarmins (S100A9, S100A12) and disease activity in AAV	Serum S100A9 and S100A12 levels (and other alarmins)	Correlation with BVAS, FFS, VDI, CRP, MPO-ANCA–positive subgroup	Correlation of S100A9/S100A12 with BVAS, FFS, VDI, CRP	Serum S100A9: • Corr (+): CRP (r=0.316, p=0.005). Serum S100A12: • Corr (+): VDI (r=0.232, p=0.040).
Page TH et al. [36]	2022	UK	Case-Control / In vitro	Human, adult AAV + in vitro PBMC stimulation	111 AAV patients + 7 GBM patients + IgAN patients (HC: n/a)	S100A8/9, S100A12	To evaluate DAMPs (S100A8/9, S100A12, HMGB1, sRAGE) in relation to AAV activity and ANCA-mediated cytokine production	Circulating S100A8/9 and S100A12 levels; PBMC co-stimulation with ANCA + S100A8/9	Active AAV vs inactive AAV; PBMC stimulated with ANCA alone vs ANCA + S100A8/9	Circulating S100A8/9 and S100A12; correlation with disease activity; RAGE/sRAGE expression; IL-8 production by PBMC	Serum S100A8/9: • Active AAV > Remission (p<0.05). • Corr (+): S100A12 (p<0.05), CRP (p<0.05). Serum S100A12: • Remission > HC (p<0.05). • Corr (+): S100A8/9 (p<0.05). In vitro (PBMC): • Calprotectin + MPO-ANCA (+TNF) → ↑ IL-8 release > ANCA alone (p<0.05).
Ishizaki J. et al. [37]	2017	Japan	Case-Control	Human, adult AAV	169 AAV patients + 30 HC + 30 RA patients + 21 SLE patients + 25 BID patients	S100A8/9	To identify serum biomarkers of disease activity, severity, and organ involvement in AAV using targeted proteomics	Serum protein panel (SRM proteomics + ELISA validation)	Active AAV vs remission; AAV vs healthy controls; renal involvement vs no renal involvement; lung infiltration vs none; AAV vs infections	Disease activity; kidney and lung involvement; biomarker diagnostic performance	Serum S100A8/9: • Active AAV > Remission (p<0.0001). • ROC (Active AAV): AUC=0.86, Sens 77%, Spec 82%. • Corr (+): BVAS.
Pepper R.J. et al. [38]	2013	UK	Case-Control	Human, adult AAV	114 AAV patients (57 acute, 57 remission) + renal biopsy tissue (32) (HC: n/a)	S100A8/9	To evaluate serum calprotectin as a biomarker of disease activity and relapse in AAV	Serum calprotectin (ELISA), renal biopsy calprotectin (IHC), cell-surface calprotectin on monocytes/neutrophils (flow cytometry)	Active AAV vs remission; focal/crescentic vs sclerotic lesions; relapsing vs non-relapsing; AAV vs healthy controls	Calprotectin levels and cell-surface expression; association with relapse and histologic lesion type	Serum S100A8/9 (ng/mL): • Active AAV > Remission & HC (13,453 vs 8,957 vs 2,836, p<0.05). • Relapsers > Non-relapsers (at 1 & 6 mo post-treatment, p<0.005). • Prognosis (Relapse at 1 mo): AUC=0.87, Sens 78.6%, Spec 92.3% (cutoff >626, p=0.0009). • Prognosis (Relapse at 6 mo): AUC=0.841, Sens 78.6%, Spec 92.3% (cutoff >454, p=0.002).
Romand X. et al. [39]	2023	France	RCT	Human, adult AAV in remission after induction therapy	76 AAV patients	S100A8/9	To evaluate whether serum calprotectin predicts renal function decline during AAV maintenance therapy	Serum calprotectin at baseline and month 6; rituximab vs azathioprine	Patients with vs without renal function decline; PR3-AAV vs others (relapse risk)	Renal function decline (eGFR criteria); relapse (BVAS>0)	Serum Calprotectin: • Prognosis (Renal Function Decline): Adjusted OR=6.50 (95% CI 1.69–24.90, p=0.006). • Prognosis (Relapse): OR=5.60 in PR3-ANCA subgroup (p=0.03); Total cohort: NS.
Hirono, K., et al. [40]	2022	India	Case-Control	Human, pediatric KD	32 KD patients + 20HC	S100A8/9	To evaluate the role of the MRP-8/14 complex in the pathogenesis of Kawasaki Disease and to evaluate the association between protein levels and the occurrence of coronary artery lesions (CAL).	Serum MRP-8/14 (ELISA), cell-surface MRP-8/14 on granulocytes/monocytes (Flow cytometry), MRP-8/14 mRNA expression (Real-time PCR).	Acute KD vs Healthy Controls (HC); Longitudinal dynamics: Pre-IVIG vs Post-IVIG (subacute) vs Convalescent phase; CAL (+) Patients vs CAL (-) Patients.	Serum MRP-8/14 levels (ELISA); MRP-8/14 expression on granulocytes/monocytes (Flow Cytometry); MRP-8/14 mRNA levels; Correlations with inflammatory markers (CRP, WBC).	Serum S100A8/9 (µg/mL): • Acute KD > HC (19.0 vs 3.0, p<0.0001). • IVIG Effect: Significant decrease post-treatment (19.0 → 7.8, p<0.0001). • CAL+ vs CAL-: 24.7 vs 15.5 (p=0.016). • Corr (+): CRP (r=0.69), WBC (r=0.63) (p<0.0001).
Abe, J., et al. [41]	2005	Japan	Longitudinal	Human, pediatric KD	46 acute KD patients + 20 controls	S100A8/9	To evaluate monocyte/PBMC gene expression to explore mechanisms of IVIG response in KD	IVIG infusion in acute KD (before vs after therapy)	Pre-IVIG vs post-IVIG; KD vs febrile controls	Gene expression changes in PBMC and monocytes; plasma S100A8/9	Plasma S100A8/9: • Pre-IVIG > Post-IVIG (25.3 vs 18.4 mg/ml, p<0.001). Plasma S100A9 Homocomplex: • Post-IVIG > Pre-IVIG (20.6 vs 12.8 ng/ml, p<0.0001). Gene Expression (PBMC): • S100A8, S100A9, S100A12 downregulated post-IVIG.
Fabi, M., et al. [42]	2022	Italy	Cohort (prospective)	Human, pediatric KD	26 patients (no HC)	S100A8/9	To evaluate fecal calprotectin as a predictor of coronary artery lesions in KD	Fecal calprotectin, CRP, neutrophils %, WBC, coronary z-score during acute phase	FC >250 µg/g vs ≤250 µg/g; coronary z-score >2 vs ≤2; high vs normal inflammatory markers	Presence or persistence of coronary artery lesions	Fecal Calprotectin (FC): • Prognostic Model: FC >250 µg/g + Baseline coronary z-score >2.0 predicts CAL persistence (p<0.05).
Song, S., et al. [43]	2025	China	Case-Control / Longitudinal	Human, pediatric KD + febrile controls	95 KD patients + 12 HC + 170 febrile controls; scRNA-seq: 7 KD + 3 HC	S100A8, S100A9, S100A12	To identify immune activation patterns and S100-related gene signatures distinguishing early vs late KD	PBMC gene expression and immune cell composition pre- vs post-IVIG	Early vasculitis KD vs late vasculitis KD; KD vs healthy controls; KD vs febrile controls; pre-IVIG vs post-IVIG	CD19+ B-cell proportions; DEGs; expression of S100A8/9/12 (qPCR); immune cell profile changes after IVIG	PBMC mRNA (S100A8, S100A9, S100A12): • Early Vasculitis > Late Vasculitis & HC (p<0.05). • scRNA-seq: Significant upregulation in diverse cell populations (Early vs Late & HC).
Ba, H., et al. [44]	2023	China	In silico	Public Gene Expression Datasets (Human): • GSE18606 (Microarray): Whole blood from acute KD vs Healthy Controls. • GSE63881 (Microarray): Whole blood from acute KD patients (IVIG-responders vs Non-responders). • GSE168732 & GSE152450 (scRNA-seq): Single-cell sequencing of PBMCs.	Databes (Control/KD): GSE168732: 6/3; GSE152450:2/2 ; GSE18606: 20/9; GSE63881 :171/170 +Clinical Validation: Cohort 18 KD, 10 HC	S100A8, S100A9, S100A12	To reveal the role of peripheral innate immunity in Kawasaki Disease (KD) by integrating clinical and bioinformatics databases, identifying key immune-related genes (IRGs) and infiltrating immune cells.	mRNA expression (scRNA-seq, Microarray).	Acute KD vs Healthy Controls; Monocytes in KD vs Monocytes in HC.	Identification of Differentially Expressed Genes (DEGs); Cell-type specific expression (via scRNA-seq); Pathway enrichment (GO/KEGG).	scRNA-seq (KD vs HC): • S100A8, S100A9, S100A12 ↑ in CD14+ Monocytes. Microarray (GSE18606): • S100A12 & S100A8 identified as top upregulated DEGs in whole blood. • Limitation: No ELISA/PCR validation.
Hirono, K., et al. [45]	2009	Japan	Case-Control	Human, pediatric KD	43 KD patients (18 IVIG responders, 14 non-responders, 11 infliximab-treated) (no HC)	S100A8/9, S100A12	To evaluate infliximab efficacy and cytokine/DAMP dynamics in refractory KD	Infliximab treatment in refractory KD; comparison with IVIG responders and non-responders	Infliximab-treated vs IVIG responders vs IVIG non-responders; pre- vs post-treatment cytokines	Serum sTNFR I, IL-6, VEGF, S100A8/9, S100A12; fever resolution; coronary artery lesion development	Serum S100A8/9 (ng/mL): • IVIG-Refractory: Increased post-treatment (4859 → 5860). • IVIG-Responders: Decreased post-treatment (3261 → 2063). • Difference Post-treatment: Refractory > Responders (p=0.005). Serum S100A12 (ng/mL): • Similar trend: Refractory increased (1027 → 1180), Responders decreased (412 → 244). • Difference Post-treatment: Refractory > Responders (p=0.002).
Ozseker, B., et al. [46]	2016	Turkey	Case–Control	Human, adult BD	30 BD patients + 25 HC	S100A8/9	To evaluate fecal calprotectin as a biomarker of intestinal involvement in BD	Fecal calprotectin in Behçet disease	BD vs healthy controls; BD with vs without intestinal ulcers	Fecal calprotectin; correlation with CRP and ESR; association with colonoscopic ulcers	Fecal Calprotectin (FC): • Intestinal BD > Non-intestinal BD (p=0.010). • ROC (Intestinal BD): AUC=0.83, Sens 83.3%, Spec 69% (cutoff 49.5 μg/g, p=0.012). • Corr (+): CRP (r=0.255, p=0.049).
Kim, D.H., et al. [48]	2017	Korea	Case-Control	Human, adult BD with GI involvement	44 BD patients (no HC)	S100A8/9	To evaluate fecal calprotectin as a diagnostic and prognostic biomarker of intestinal involvement in BD	Fecal calprotectin the day before bowel prep and 3 months after colonoscopy	Intestinal BD with ulcerations vs non-diagnostic group; typical vs atypical ulcerations	Intestinal involvement on colonoscopy; FC correlation with disease activity; FC cutoff prediction for intestinal BD	Fecal Calprotectin (µg/g): • Intestinal BD > Non-diagnostic (112.53 vs 31.64, p=0.003). • Typical Ulcer > Atypical Ulcer (435.9 vs 71.4, p=0.033). • ROC (Intestinal BD): Sens 76%, Spec 79% (cutoff 68.89). • Predictive Value: Independent predictor of intestinal BD (OR=38.8, p=0.011). • Corr (+): Change in FC correlated with change in DAIBD (r=0.470, p=0.027).
Qin, W., et al. [50]	2024	China	In silico	Human, adult BDU	not reported	S100A8, S100A9	To identify urinary protein biomarkers reflecting disease activity in BDU	Urine proteome (label-free DDA, TMT, DIA proteomics)	Active BD-associated uveitis vs quiescent BD-associated uveitis	Differentially expressed urinary proteins; GO functional enrichment; PPI modules; candidate biomarkers	Network Analysis (BD Uveitis): • S100A9 identified as central key protein (p<1.0e−16).
Saut, A., et al. [51]	2023	France	Cohort (retrospective)	Human, adult GCA	22 patients (68 samples) (no HC)	S100A8/9	To evaluate serum calprotectin for detection of disease activity in GCA	Serum calprotectin (immunoturbidimetric assay)	Active GCA vs inactive GCA	Serum calprotectin, CRP, ESR; correlation with disease activity	Serum Calprotectin (mg/L): • Active > Inactive (4.09 vs 2.33, p=0.006). • Corr (+): CRP (Rho=0.288, p=0.017). • Prognosis (Relapse): No difference at diagnosis between Relapsers vs Non-relapsers (p=0.529).
Goel, R., et al. [52]	2017	India	Case-Control	Human, adult TA	85 TA patients + 24 HC	S100A8/9	To evaluate whether serial serum S100A8/9 reflects disease activity and angiographic progression in TA	Serial serum S100A8/9 (baseline and follow-up)	TA vs healthy controls; active vs stable TA; responders vs non-responders/relapsers; angiographic progressors vs non-progressors	Serum S100A8/9; ITAS 2010 and ITAS-A(CRP) disease activity; angiographic progression; treatment response	Serum S100A8/9 (ng/mL): • Active TA > Stable TA (8552 vs 4896, p<0.05). • Longitudinal: Decreased in responders (13,355 → 4,424, p<0.05).
Michailidou, D., et al. [53]	2022	USA	Cross-sectional / In vitro	Human, adult AAV (GPA, MPA) + LVV (TA, GCA)	123 GPA patients + 61 MPA patients + 58 TA patients + 68 GCA patients + 30 HC	S100A8/9	To evaluate neutrophil activation markers (calprotectin, fMET) and their association with disease activity in AAV and LVV	Plasma calprotectin and fMET; neutrophil activation ± FPR1 inhibitor	Vasculitis vs healthy controls; flare vs remission; ± FPR1 inhibition	Plasma calprotectin and fMET; correlation with inflammatory markers; neutrophil activation in vitro	Plasma Calprotectin: • Remission (MPA, GPA, GCA, TA) > HC (p<0.001). • Subgroups: GCA without PMR > GCA with PMR (p=0.04).
van Sleen, Y., et al. [54]	2019	The Netherlands	Cohort (prospective)	Human, adult GCA (new, GC-naïve)	41 GCA patients + 33 HC + 13 infection controls	S100A8/9	To evaluate macrophage-derived and angiogenesis-related biomarkers of prognosis and vascular inflammation in GCA	Serum IL-6, SAA, sCD163, calprotectin, YKL-40, VEGF, Ang-1/2, sTie2 during glucocorticoid therapy	GCA vs healthy controls vs infection controls; baseline vs follow-up; remission vs relapse	Serum biomarkers; relapse risk; glucocorticoid-free remission; treatment response	Serum S100A8/9: • Baseline: Active GCA > HC (p<0.05). • Longitudinal: Unaffected by GC treatment (elevated at 3 & 12 months). • Remission (Treatment-free) > HC (p<0.05).
Kim et al., [55]	2022 - nie ma pdf	South Korea	Case–Control	Human, adult SLE	249 SLE patients + 52 HC	S100A8	To evaluate serum, urine, and salivary S100A8 as diagnostic and activity biomarkers in SLE	S100A8 levels in serum, urine, and saliva	SLE patients vs healthy controls; correlations with SLEDAI and nephritis	S100A8 in serum, urine, saliva; diagnostic ROC AUC; correlation with SLEDAI; association with nephritis	Serum S100A8: • ROC (SLE vs HC): AUC=0.831. • Corr (+): SLEDAI (r=0.267, p<0.001). Urine S100A8: • ROC: AUC=0.751. • Corr (+): SLEDAI (r=0.274, p<0.001). Salivary S100A8: • ROC: AUC=0.729. • Corr (+): SLEDAI (r=0.629, p<0.001).
Chen, Y.S., et al. [56]	2009	Australia	Cross-Sectional	Human, adult RA	138 RA patients + 44 HC	S100A8, S100A9, S100A12	To evaluate serum S100 proteins and sRAGE in relation to inflammation and tissue damage in RA	Serum S100A8, S100A9, S100A12, sRAGE	RA patients vs healthy controls; associations with RA activity and severity	Biomarker levels; correlations with CRP, autoantibodies, BMI, vascular risk factors, RAGE polymorphism	Serum sRAGE: • Corr (-): History of vasculitis (p<0.05).
Zhao, Y., et al. [57]	2023	China	Cross-Sectional	Human, adult aPL⁺	466 aPL-positive patients + 38 HC	S100A8/9	To evaluate serum calprotectin as a biomarker of microvascular involvement in aPL-positive patients	Serum calprotectin concentration (ELISA)	aPL-positive vs healthy controls; with vs without microvascular manifestations; calprotectin-positive vs calprotectin-negative	Serum calprotectin; microvascular manifestations; predictors of microvascular involvement	Serum S100A8/9: • Microvascular manifestations > None (693.0 vs 639.4, p<0.05). • Association: Levels >783.36 ng/mL associated with microvascular manifestations (OR=1.90).
Srsen, S., et al. [58]	2024	Croatia	Case-Control	Human, pediatric IgAV	69 IgAV patients + 33 controls	S100A8/9	To evaluate serum S100A8/9 as a biomarker of disease activity in IgA vasculitis	Serum S100A8/9 at onset, 3 months, 6 months	Active disease vs remission vs controls; longitudinal changes	Serum S100A8/9; correlation with disease activity and inflammatory markers	Serum S100A8/9: • Active > Control (p<0.0001). • Longitudinal: Elevated at 3 & 6 months vs Control (p<0.001). • Active > Remission (at 3 months, p=0.026). • Corr (+): PVAS, Rash extent, CRP, Ferritin, C3, Fibrinogen. Fecal S100A8/9: • GI (+) > GI (-) (50 vs 27.5 μg/g, p=0.0099).
Teng, X., et al. [59]	2017	China	Case-Control	Human, pediatric IgAV – abdominal type (AHSP)	40 IgAV patients + 40 HC	S100A8/9	To evaluate fecal calprotectin as an early screening biomarker in abdominal-type IgA vasculitis	Fecal calprotectin day 0, day 3, day 7	AHSP vs controls; FC1 vs FC2 vs FC3	Fecal calprotectin, WBC, CRP; diagnostic ROC performance	Fecal Calprotectin (HSP): • ROC (Abdominal Involvement): AUC=0.961, Sens 93.1%, Spec 87.5% (cutoff 26.5 mg/kg).
Asna Ashari, K., et al. [60]	2024	Iran	Cross-Sectional	Human, pediatric IgAV (HSP)	47 IgAV patients (no HC)	S100A8/9	To evaluate fecal calprotectin as a predictor of gastrointestinal and renal complications in IgA vasculitis	Fecal calprotectin at presentation	Calprotectin levels vs presence vs absence of GI or renal manifestations	Blood in stool, abdominal pain, ultrasound findings, hematuria, proteinuria, leukocyte/neutrophil count, CRP	Fecal Calprotectin (IgAV): • GI Bleeding: Bleeding (+) > Bleeding (-) (p<0.05). • Abdominal Pain/Renal: NS.
Paek, E.Y., et al. [61]	2020	Korea	Cross-Sectional	Human, pediatric IgAV (HSP)	69 IgAV patients (no HC)	s100A8/9	To evaluate fecal calprotectin as an early predictor of gastrointestinal involvement in IgA vasculitis	Fecal calprotectin during acute phase	GI involvement vs non-GI involvement; upper vs lower GI involvement	Fecal calprotectin; GI involvement severity; recurrence; HSP clinical score	Fecal Calprotectin (HSP): • GI Symptoms (+) > GI Symptoms (-) (379.9 vs 77.4, p<0.05). • Cutoff >50 mg/kg associated with GI symptoms (p=0.036). • Location: Lower GI > Upper GI (581 vs 214.6, p<0.05).
Kanik, A., et al. [62]	2015	Turkey	Case-Control	Human, pediatric IgAV (HSP)	66 IgAV patients; 25 HC	S100A8/9	To investigate Fecal calprotectin (FC) levels in HSP and examine relationships with gastrointestinal (GIS) and renal involvement.	Fecal Calprotectin levels measured at onset (FC1, ≤ 3 days) and day 15 (FC2).	GIS (+) vs GIS (-); Renal (+) vs Renal (-); Mild vs Severe GIS.	FC levels; organ involvement (GIS, Renal).	Fecal Calprotectin (FC1): • GIS (+) > GIS (-) (p=0.01). • Renal (+) > Renal (-) (p=0.017). • ROC (GIS prediction): Sens 85%, Spec 64% (cutoff >12.6 μg/g).
Kung, V.L., et al. [63]	2023	USA	Cross-Sectional	Human, IgAV (HSP)	24 specimens from 21 patients (IgAV nephritis 7 kidney; IgAN 5 kidney; IgA-IRGN 4 kidney; IgAV skin+nephritis 3; IgAV skin without nephritis 5)	S100A8/9	To identify immune transcript signatures predicting IgAV nephritis and distinguishing IgAN/IgAV/IgA-IRGN	Immune transcript profiling (Nanostring panel, 594 transcripts)	IgAV skin with vs without nephritis; IgAN vs IgAV vs IgA-IRGN kidney transcriptomes	Transcript expression patterns; gene set enrichment	Tissue Transcriptomics (Skin): • S100A8 & S100A9: Decreased in Nephritis (+) vs Nephritis (-) (p=0.02). • Serum/Urine S100A8/9: NS between groups.
Anton-Pampols, P., et al. [64]	2023	Spain	Cross-Sectional	Human, adult AAV	52 AAV (Active) patients + 86 AAV (Remission phase) patients	S100A8/9	To determine whether combining serum/urine calprotectin with urinary soluble CD163 (suCD163) improves the detection of active renal vasculitis.	Serum Calprotectin (sCalpro) and Urine Calprotectin (uCalpro) levels (measured by ELISA).	Active AAV vs Remission AAV; Active AAV vs Healthy Controls; Combinatory model (sCalpro + suCD163 + Hematuria) vs Single biomarkers.	Serum and urine calprotectin levels; diagnostic accuracy for active renal vasculitis (AUC, Sensitivity, Specificity); correlation with disease activity (BVAS).	Serum Calprotectin: • Active > Remission (p=0.013). • ROC: AUC=0.73 (Sens 58%, Spec 94%). Urine Calprotectin: • Active vs Remission: NS (p=0.10, AUC=0.52). • Corr (+): BVAS (p=0.04). Combined Model (sCal + uCD163 + Hematuria): Accuracy: Sens 97%, Spec 90%.
Martinez Valenzuela, L., et al. [65]	2018	Spain	Cohort (prospective)	Human, adult AAV	42 patients (27 remission, 15 acute) + 4 HC	S100A8/9	To evaluate serum and urine calprotectin as biomarkers of disease activity and renal prognosis in AAV remission	Serum and urine calprotectin at inclusion	Remission vs acute phase; with vs without worsening GFR, proteinuria, hematuria, non-decreasing ANCA; sclerotic vs non-sclerotic histology	Serum/urine calprotectin; relapse incidence; GFR, proteinuria, hematuria; CRP; ANCA titer	Serum Calprotectin (mg/L): • Active AAV > Remission (4.09 vs 2.33, p=0.003). • Active AAV > HC (p<0.001). • Corr (+): CRP (r=0.6), BVAS (r=0.42). • Prognosis (Severe Renal Failure/Death): Baseline >2.9 mg/L predicts outcome (HR=3.8, p=0.013). • Relapse: NS.
Seibert, F.S., et al. [66]	2018	Germany	Cohort (prospective)	Human, adult CKD	143 CKD patients (no HC)	S100A8/9	To evaluate urinary calprotectin, NGAL, and KIM-1 as prognostic biomarkers in CKD	Urinary calprotectin, NGAL, KIM-1 at baseline	Low vs high biomarker levels predicting eGFR decline (DeGFR) and ΔACR; GN/vasculitis subgroup vs whole CKD cohort	eGFR decline; change in ACR over follow-up	Urinary Calprotectin: • CKD > HC (198.6 vs 83.8, p<0.05). • Inflammatory vs Non-inflammatory CKD: NS (p=0.29).
Seibert, F.S., et al. [67]	2021	Germany	Cross-Sectional	Human, adult CKD	143 CKD patients + 29 HC	S100A8/9	To evaluate urinary biomarkers differentiating inflammatory vs non-inflammatory CKD	Urinary calprotectin, NGAL, KIM-1 in chronic kidney disease categories	Inflammatory renal diseases vs non-inflammatory renal diseases vs healthy controls	Urinary biomarker concentrations in inflammatory vs non-inflammatory CKD	Urinary Calprotectin: • CKD > Controls (p<0.05). • IRD vs NIRD: NS (155.7 vs 96.9, p>0.05).
Kawasaki, Y., et al. [68]	2011	Japan	Case-Control	Human, pediatric IgAVN (HSPN)	30 IgAVN patients (18 low MRP8/14, 12 high) + disease controls (n/a) + HC (n/a)	S100A8/9	To evaluate associations between serum S100A8/9 levels and clinical/histological severity in HSPN	Serum S100A8/9 at renal biopsy	Low vs high S100A8/9; HSPN vs disease controls vs healthy controls	Urinary protein excretion; serum S100A8/9; serum E-selectin; ISKDC histology grade	Serum S100A8/9: • HSPN > HSP without nephritis (880 vs 385 pg/ml, p<0.05). • High S100A8/9 associated with ISKDC grades III–V (p<0.05). • Corr (+): E-selectin (R=0.58), Activity Index (R=0.53) (p<0.01).
Gao, Y., et al. [74]	2023	China	In silico	Human, pediatric KD	341 samples + 233 samples + 279 samples	S100A12	To identify biomarkers and immunological mechanisms in KD	Gene expression profiles from GEO datasets; DEG + WGCNA + LASSO	Acute KD vs controls (dataset-based)	Identification of hub genes; diagnostic ROC; immune cell composition (GSVA)	Bioinformatics (KD): • S100A12: Identified as top 10 hub gene. • ROC (GSE18606): AUC=0.985. • Corr (+): Neutrophils. • IVIG Effect: Downregulated post-treatment (p<0.05).
H., B. [75]	2022	Turkey	Cross-Sectional	Human, adult GCA + TA + GPA	18 vasculitis patients (6/6/6) + 12 HC	S100A12	To evaluate diagnostic and activity-related utility of S100A12 and Serum Amyloid A in vasculitis	Serum S100A12, Serum Amyloid A, CRP, NLR, PLR	Active vasculitis vs healthy controls; biomarker correlation with BVAS	Biomarker levels; correlation with BVAS; diagnostic AUC	Serum S100A12: • Vasculitis > HC (60.8 vs 21.4 ng/mL, p=0.013). • ROC (Vasculitis): AUC=0.77, Sens 89%, Spec 67% (cutoff >24 ng/mL). • Corr (+): CRP (r=0.83 in GCA).
Xie, Y., H. Shi, and B. Han [76]	2023	China	In silico	Human, pediatric KD	153 KD patients + 92 HC	S100A12	To identify potential biomarkers and molecular pathways in KD using RNA-seq	Differential gene expression, WGCNA modules, hub genes, immune infiltration	KD patients vs healthy controls	DEGs; hub genes; ROC validation; immune infiltration; pathway enrichment; ceRNA networks	Gene Expression (S100A12): • Significantly upregulated in KD. • Corr (+): Neutrophils (r=0.57, p<0.0001).
Gao, S., et al. [77]	2021	China	In silico	Human, pediatric KD	20 KD + 9 HC; 76 KD + 37 HC; 78 KD + 55 HC; IVIG subgroup: 6 pre-IVIG + 6 post-IVIG	S100A12	To identify shared DEGs and mechanisms in KD using integrated microarray analyses	Differentially expressed genes and predicted miRNA–mRNA interactions pre- vs post-IVIG	Kawasaki disease vs healthy controls; KD before vs after IVIG	Shared DEGs; hub genes; pathway enrichment; immune infiltration; IVIG-response signatures	S100A12: • Identified as upregulated hub gene in KD vs HC. • Context: Shared gene profile (immune/inflammatory response).
Cai, Y. and W. Hu [78]	2022	China	In silico	Human, pediatric KD whole blood (GEO)	174 KD patients + 101 HC	S100A12	To identify diagnostic biomarkers of KD using microarray analyses	Whole-blood gene expression in untreated KD vs healthy controls (GEO datasets)	KD whole-blood vs healthy controls	DEGs; GO/KEGG enrichment; PPI modules; hub genes; miRNA–mRNA networks; diagnostic ROC	S100A12: • Identified as crucial "hub gene" upregulated in KD. • ROC (Validation): AUC >0.96 in three datasets (p<0.0001). • Expression: KD > HC (p<0.0001).
Ma, J., et al. [79]	2021	China	In silico	Human, pediatric acute KD	20 acute KD patients (8 IVIG-NR, 12 IVIG-R) + 9 HC	S100A12	To identify hub genes and miRNA–mRNA regulatory networks in acute KD	Differential gene and microRNA expression in whole blood (acute KD vs healthy controls)	Acute KD vs healthy age-matched controls	Differentially expressed mRNAs; pathway enrichment; PPI hub genes; miRNA–mRNA networks	S100A12: • Expression: Highest fold change in acute KD vs HC (adj. P<0.05).
Srivastava, P., et al. [80]	2022	India	In silico	Human, pediatric KD	153 KD patients+ 92 HC	S100A12	To identify differentially expressed genes and hub pathways in KD	Transcriptome expression KD vs healthy controls	KD vs healthy controls	DEGs; hub genes; KEGG/GO enrichment; protein–protein interaction networks	S100A12 (Network Analysis): • Upregulated in KD tissue. • Top 15 hub gene in PPI network. • Pathway: Enriched in neutrophil degranulation.
Wittkowski, H., et al. [81]	2007	Germany	Case-Control	Human, pediatric KD + JIA	50 KD patients (28 with longitudinal sampling) + 39 JIA patients (no HC)	S100A12	To evaluate circulating sRAGE and S100A12 levels in acute inflammatory diseases	Disease activity status; IVIG response (responders vs non-responders)	KD vs JIA; active vs post-treatment; IVIG responders vs non-responders; sRAGE vs S100A12 levels	Serum sRAGE and S100A12; S100A12:sRAGE ratio; correlation with severity and IVIG response	Serum S100A12 (pg/ml): • Post-IVIG: Responders (208) < Non-responders (819) (p<0.01). Serum sRAGE: • No significant difference between groups (NS). S100A12:sRAGE Ratio: • Post-IVIG: Responders (331) < Non-responders (4,866) (p<0.01).
Armaroli, G., et al. [82]	2019	Germany (Münster), Japan (Toyama), Canada (Vancouver)	In vitro / Longitudinal	Human, pediatric KD sera + HCAEC + monocytes (in vitro)	30 KD patients + 13 HC	S100A12	To investigate the role of S100A12 in KD pathogenesis and IVIG response	Serum S100A12 pre-/post-IVIG; HCAEC stimulation with S100A12 or monocyte-conditioned media ± IVIG or cytokine antagonists	Pre-IVIG vs post-IVIG; direct S100A12 vs monocyte-conditioned medium; ± IL-1β blockade	Association with soluble VCAM-1; HCAEC adhesion molecule mRNA; IL-1β dependency	Serum S100A12: • Acute KD > HC (p<0.001). • IVIG Response: Decreased in Responders, elevated in Non-responders. In vitro: • S100A12 induces endothelial activation indirectly via monocyte IL-1 secretion (p<0.001).
Brown, K.L., et al. [83]	2018	10 institutions in Canada (n = 3), the United States (n = 4), and Europe/Asia (n = 3).	Cohort (prospective)	Human, pediatric CPV (incl. AAV)	56 CPV patients (no HC)	S100A12	To evaluate S100A12 and inflammatory markers as disease activity biomarkers in pediatric CPV	Serum S100A12, CRP, ESR, hemoglobin, neutrophil counts (longitudinal)	Active disease vs remission defined by PGA and PVAS	Biomarker correlation with clinical disease activity	Serum S100A12: • Active > Remission (p<0.01). • Flare > Remission (p<0.01).
Yoon, T., et al. [84]	2024	Korea	Cohort (prospective)	Human, adult MPA/GPA	75 MPA/GPA patients (no HC)	S100A12E and sRAGE	To evaluate whether S100A12 and sRAGE at diagnosis predict mortality in MPA/GPA	Baseline serum S100A12 and sRAGE	Low vs highS100A12; low vs high sRAGE	All-cause mortality during follow-up	Serum S100A12: • Mortality: Deceased < Surviving (1.3 vs 87.0 ng/mL, p=0.013). • Prognosis: Levels ≤84.37 ng/mL associated with higher mortality (p=0.002). Serum sRAGE: • Mortality: Deceased > Surviving (2.2 vs 1.3 ng/mL, p=0.024). • Prognosis: Levels ≥1.82 ng/mL associated with higher mortality (p=0.006).
Cem, S., et al. [85]	2021	Turkey	Cross-Sectional	Human, adult TA	30 TA patients + 14 NIA controls	S100A12	To evaluate fecal S100A12 as a biomarker of gastrointestinal involvement in TA	Fecal S100A12 (ELISA)	TA vs controls; active TA vs inactive; TA with vs without abdominal symptoms	Fecal S100A12; correlation with ITAS2010; association with mesenteric involvement	Fecal S100A12 (ng/ml): • TA > Controls (37.9 vs 12.5, p=0.038). • Active > Inactive (72.9 vs 16.7, p=0.016). • Abdominal symptoms > No abdominal symptoms (327.8 vs 28.0, p=0.003). • Corr (+): ITAS2010 (R=0.52, p=0.003).
Donohue, S.J., et al. [86]	2020	UK	Cross-Sectional	Human, pediatric jSLE + inflammatory controls (IgAV)	64 jSLE patients (60 serum & 59 urine samples) + 53 HC + 9 IgAV	S100A8/9, S100A12, S100A4	To evaluate S100 proteins as biomarkers of disease activity in jSLE and LN	Serum and urine S100 protein concentrations (ELISA)	jSLE vs healthy; jSLE vs IgAV; active LN vs inactive/no LN	Serum and urine S100 proteins	Serum S100A8/9 (ng/mL): • jSLE > IgAV (1577 vs 958, p=0.0019). • Active Renal > Inactive/No Renal (p=0.043). Serum S100A12: • Active Renal > Inactive/No Renal (p=0.021). Urine S100A12: • Active Renal > Inactive/No Renal (p=0.0095). Serum/Urine S100A4: No differences between groups.
Shi, J., et al. [87]	2024	China	Case-Control	Human, adult, acute TAD undergoing surgery.	10 TAD patienst + 6 HC	S100A4	To investigate the expression of S100A4 in human aortic tissue and serum of TAD patients and its correlation with elastic fiber degradation.	S100A4 expression levels measured by: Immunohistochemistry (IHC) & Immunofluorescence (tissue); Western Blot & qRT-PCR (tissue); ELISA (serum)	TAD Patients (Dissected aorta) vs Healthy Controls (Normal aorta).	Relative expression of S100A4 (mRNA and Protein); Correlation between S100A4 levels and elastic fiber fragmentation.	Tissue S100A4 (Aortic media): • TAD > Controls (p<0.05). • Corr (-): Elastic fiber deposition. Serum S100A4: • TAD > HC (p<0.05).
Nagata, M., et al.. [89]	2020	Japan	Cross-Sectional Observational Study	Human, adults, carotid artery stenosis undergoing CEA	27 patients	S100A4	To examine the association between carotid arterial expansive remodeling (assessed by MRI) and S100A4 expression in human atherosclerotic plaques.	S100A4 expression in plaque tissue (qRT-PCR and IHC); Remodeling Index (RI): pre-operatively (high-resolution MRI -"black-blood" method)	1. Plaque lesion vs. Resection stump (Internal control). 2. Correlation between S100A4 levels and Remodeling Index (expansive remodeling).	• mRNA expression of S100A4, MMP2, MMP9. • Expansive Remodeling ratio (ER ratio).	Tissue S100A4 (Plaque): • Atherosclerotic plaque > Resection stumps (p<0.05). • Corr (+): Expansive remodeling (r=0.50), MMP-2/9 expression.
Turnier, J.L., et al. [90]	2017	USA	Cross-Sectional	Human, pediatric cSLE (active LN / extrarenal cSLE)	47 paired serum samples; 39 paired urine samples; 100 cross-sectional serum samples; 96 cross-sectional urine samples (HC: n/a)	S100A4, S100A6, S100A8/9, S100A12	To evaluate serum and urine S100 proteins as biomarkers of global and renal disease activity in cSLE	Serum and urine S100 proteins (ELISA)	Active LN vs active extrarenal disease vs healthy; proliferative vs membranous LN; pre- vs post-LN improvement	Serum and urine S100 proteins; change with LN activity; renal S100A4 staining	Urine S100A4 (ng/ml): • Active LN > Active Extrarenal (8.35 vs 0.63, p<0.0001). • Longitudinal: Decreased with LN improvement (p<0.0001). • Severity: SLEDAI-R ≥12 > Score 4 (p=0.032). • Corr (+): S100A12, S100A8/9, SLEDAI-R.
Salle, V., et al. [91]	2008	France	Cross-Sectional Case-Control	Human, adult, Systemic Autoimmune Diseases	16 primary antiphospholipid syndrome patients, 53 SLE patients, 71 primary Sjögren syndrome patients, 17 systemic sclerosis patients, 18 systemic vasculitis patients, 119 RA patients + 99 HC	Annexin A2	To evaluate the prevalence of anti-annexin II antibodies in various autoimmune diseases.	Anti-Annexin II IgG antibodies (measured by ELISA)	1. Autoimmune Patients vs Healthy Controls. 2. Correlation with Anti-Cardiolipin (ACL) and Anti-beta2-Glycoprotein I.	• Prevalence (%) of positive antibodies. • Antibody titers (Optical Density). • Correlation coefficients.	Anti-Annexin II Antibodies: • Prevalence: Autoimmune patients (8.5%) > Controls (2.0%) (p<0.05). • Groups: Highest in SLE with APS (14.8%).
De Angelis, M.T., et al. [94]	2019	Litaly	In vitro	Human iPSCs from CNS-SLE + control hiPSCs	3 hiPSC clones (patient) + 2 hiPSC lines (HC)	S100A10	To investigate molecular mechanisms of CNS-SLE using patient-derived hiPSCs	Gene expression analysis; modulation of Mek/Erk and PI3K/Akt; oxidative stress (H₂O₂); antioxidant pre-treatment (ascorbic acid)	CNS-SLE hiPSCs vs control hiPSCs	Mek/Erk and PI3K/Akt pathway activation; candidate biomarkers (CHCHD2, IDO1, S100A10, EPHA4, LEFTY1); oxidative-stress-related miRNA dysregulation	Gene Expression (S100A10): • Downregulated in CNS-SLE hiPSCs vs HC (p<0.05).
Salle, V., et al. [95]	2015	France	Case-Control	Human, adult LN	14 LN patients + 11 non-LN controls	S100A10	To evaluate vascular expression of ANXA2 and S100A10 in LN	Immunohistochemical S100 expression in glomerular/peritubular capillaries	LN vs controls; LN with vs without vascular lesions	Vascular expression scores of ANXA2 and S100A10	Anti-Annexin II Antibodies: • Prevalence (Systemic Autoimmune): Patients > HC (p=0.036). • APS > HC (p=0.019). • Active RA > HC (p=0.012).
Abbreviations: AAV: ANCA-associated vasculitis; APS: Antiphospholipid syndrome; AUC: Area under the curve; BD: Behçet's disease; BVAS: Birmingham Vasculitis Activity Score; C3: Complement component 3; CAL: Coronary artery lesions; CI: Confidence interval; cIMT: Carotid intima-media thickness; CKD: Chronic kidney disease; CNS-SLE: Central nervous system systemic lupus erythematosus; Corr: Correlat…
Excluded studies:	Reason:
Guo L, Berger B, Rowley J, Tolley N, Manne BK, Su J, et al. Increased Platelet S100A8/S100A9 Associated with Vasculitis in Granulomatosis with Polyangiitis (GPA). Blood. 2021;138:3142-.	Inappropriate Outcome Measure: Focus on platelet mRNA expression
Esen I, Jiemy WF, van Sleen Y, Bijzet J, de Jong DM, Nienhuis PH, et al. Plasma Pyruvate Kinase M2 as a marker of vascular inflammation in giant cell arteritis. Rheumatology (Oxford). 2022;61(7):3060-70.	Wrong Intervention
Yan L, Bjork P, Butuc R, Gawdzik J, Earley J, Kim G, et al. Beneficial effects of quinoline-3-carboxamide (ABR-215757) on atherosclerotic plaque morphology in S100A12 transgenic ApoE null mice. Atherosclerosis. 2013;228(1):69-79.	Ineligible population
Hofmann Bowman M, Wilk J, Heydemann A, Kim G, Rehman J, Lodato JA, et al. S100A12 mediates aortic wall remodeling and aortic aneurysm. Circ Res. 2010;106(1):145-54.	Ineligible population

## Sheet: rewiev
article	year	type	Target Protein	Key Pathomechanisms and Biological Functions	Clinical Utility and Conclusions			Main mechanistic concepts / pathways discussed	Key findings relevant to your research question	Clinical relevance:	main focus
Kudraszew, E., et al., The role of calprotectin in giant cell arteritis - from pathophysiology to possible clinical applications.	2025	Narrative Review (SANRA: 10/12)	S100A8/A9 (Calprotectin)	S100A8/A9 acts via TLR4, independent of the IL-6 pathway. It is resistant to suppression by IL-6 blocking biologics (e.g., tocilizumab).	Unique clinical value in Giant Cell Arteritis (GCA): detects "smoldering inflammation" in tocilizumab-treated patients, in whom CRP is falsely negative.
Kopeć-Mędrek, M., Widuchowska, M., & Kucharz, E.J., Calprotectin in rheumatic diseases, Reumatologia, 2016	2016	Narrative review	S100A8/A9	Calprotectin is released by activated leukocytes at sites of inflammation. It correlates with local joint inflammation more accurately than systemic markers (CRP/ESR) in RA and JIA .	A sensitive biomarker of disease activity in Rheumatoid Arthritis (RA), Juvenile Idiopathic Arthritis (JIA), and systemic vasculitis (AAV). High levels predict relapse in AAV (citing Pepper et al.) .			DAMP; activation of toll-like receptor 4; neutrophil/monocyte activation; endothelial inflammation	Serum calprotectin correlates with disease activity; detects subclinical inflammation; predicts treatment response	Candidate biomarker for monitoring inflammation and vascular involvement in rheumatic disorders	Role of S100A8/A9 (calprotectin) in autoimmune and rheumatic diseases including vasculitis and lupus
Colicchia M., Novel mechanisms of thrombo-inflammation during infection: spotlight on neutrophil extracellular trap-mediated platelet activation	2023	Narrative review	S100A8/A9	Thrombo-inflammation: S100A8/A9 is a key component of Neutrophil Extracellular Traps (NETs). It promotes thrombosis by activating platelets and inducing endothelial damage via TLR4, linking innate immunity with coagulation .	Highlights the role of S100A8/A9 in immunothrombosis and vascular damage during infection and inflammation. Potential therapeutic target to prevent thrombotic complications in vasculitis.			NET-derived S100A8/A9 amplifies platelet activation; reciprocal platelet–neutrophil activation loop; DAMP-mediated signaling via multiple receptors; promotion of pro-coagulant platelet formation and vascular injury	S100A8/A9 from NETs contributes to thrombo-inflammation in infection and worsens vascular damage; elevated NET-associated DAMPs correlate with thrombotic complications	S100A8/A9 may serve as a mechanistic marker and potential therapeutic target to modulate infection-related microvascular inflammation and thrombosis	Mechanistic overview of NET–platelet interactions and DAMPs (including S100A8/A9) in infection-related thromboinflammation
Carnazzo, V. et al., Calprotectin: two sides of the same coin	2023	Narrative review	Calprotectin (S100A8/A9)	1. Intracellular: Regulates cytoskeleton (tubulin polymerization) and NADPH oxidase activity. 2. Extracellular: Acts as a DAMP via TLR4/RAGE, inducing cytokine storm and leukocyte recruitment .	Validated biomarker for Inflammatory Bowel Disease (IBD) to distinguish organic from functional disorders. Its serum levels reflect total body neutrophil load and systemic inflammation.			Neutrophil- and monocyte-derived S100A8/A9 release during systemic inflammation; association of elevated circulating calprotectin with autoimmune activity and specific autoantibody profiles; potential immunoregulatory and inflammatory pathways mediated by S100A8/A9	High serum S100A8/A9 correlates with autoimmune activity and autoantibody patterns, supporting its role as a systemic inflammation marker potentially relevant to vascular inflammation	Circulating S100A8/A9 may serve as a monitoring biomarker in autoimmune diseases and could inform assessment of inflammatory burden	Overview of calprotectin (S100A8/A9) as a biomarker in autoimmune and inflammatory diseases
Rao, R.S., et al., Neutrophil-Derived S100A8A9 in Cardiovascular Disease and Beyond	2023	Narrative Review (SANRA: 10/12)	S100A8/A9	Binds TLR4/RAGE, stimulates cytokine release (IL-6, IL-1β), and leukocyte recruitment. Promotes atherosclerotic plaque instability and thrombus formation (NETosis).	An independent predictor of cardiovascular events (myocardial infarction, heart failure). A marker of plaque rupture and acute vasculitis.
He, K. and D. Wu, The treatment principles and targets for intestinal Behcet's disease.	2023	Narrative Review (SANRA: 10/12)	Fecal Calprotectin (FC)	A marker of neutrophil migration into the intestinal lumen during mucosal inflammation.	Highly sensitive biomarker for diagnosing intestinal involvement in Behçet's disease and monitoring response to treatment.
Hatemi, G., S.N. Esatoglu, and Y. Yazici, Biomarkers in vasculitis.	2017	Narrative Review (SANRA: 10/12)	S100A8/A9, S100A12	Indicators of systemic phagocyte activation in vasculitides.	Promising biomarkers for differentiating active vasculitis from remission, particularly in AAV and Behçet's disease, though further validation is required.
Carvalho, A., et al., S100A12 in Digestive Diseases and Health A Scoping Review.	2020	Scoping review	S100A12	S100A12 is exclusively expressed by neutrophils and monocytes (unlike S100A8/A9). It mediates pro-inflammatory signals in the gut mucosa .	A highly specific biomarker for digestive diseases. Fecal S100A12 correlates with mucosal healing in IBD and may be superior to calprotectin in specific pediatric contexts			Neutrophil-derived S100A12 in acute inflammation; metal ion binding (Ca²⁺/Zn²⁺/Cu²⁺) contributing to nutritional immunity; activation of receptor for advanced glycation end products (RAGE), toll-like receptor 4, and CD36; downstream inflammatory signaling and modulation of innate immune responses	S100A12 participates in pro-inflammatory signaling and epithelial–immune interactions that may be relevant to vascular inflammation pathways, though direct vascular data are not provided	S100A12 is associated with multiple digestive inflammatory diseases and may serve as a biomarker of mucosal and systemic inflammation	To identify and summarize current evidence on the role of S100A12 in digestive diseases
Farokhzadian, J., P. Mangolian Shahrbabaki, and V. Bagheri, S100A12-CD36 axis A novel player in the pathogenesis of atherosclerosis	2019	Mechanistic Review (SANRA: 10/12)	S100A12	S100A12-CD36 axis: S100A12 binds to the CD36 receptor on macrophages, enhancing oxidized LDL uptake and foam cell formation. Activates the NLRP3 inflammasome.	A novel mechanism in atherosclerosis pathogenesis. S100A12 acts as a key mediator linking inflammation with lipid disorders in the vessel wall.
Oesterle, A. and M.A. Hofmann Bowman, S100A12 and the S100 Calgranulins	2015	Narrative review	S100A8, S100A9, S100A12	Binds to RAGE and TLR4 receptors. Key mediator of vascular inflammation and atherosclerosis. Unlike S100A8/A9, it forms distinct oligomers (hexamers) that are crucial for receptor signaling .	S100A12 is a specific marker of neutrophil activation in vascular pathologies. It is strongly associated with cardiovascular risk and vascular wall damage.			S100–RAGE–mediated vascular inflammation; S100A12-driven smooth muscle cell activation, calcification, plaque vulnerability; reduced atherosclerosis with S100A9 or RAGE deletion; pharmacologic blockade of RAGE and S100–RAGE signaling	S100A8/A9 and S100A12 amplify vascular inflammation via RAGE, promoting plaque vulnerability, calcification, and endothelial dysfunction; S100A12 emerges as a vascular injury biomarker and mechanistic driver relevant to vasculitic pathways.	S100A12 predicts cardiovascular events and may serve as a biomarker for coronary artery disease; the S100/RAGE axis represents a potential therapeutic target	Role of S100/calgranulins (S100A8/A9/A12) and RAGE signaling in vascular inflammation and atherosclerosis
Lindholm, B., Serum S100A12 A Risk Marker or Risk Factor of Vascular Calcification in Chronic Kidney Disease	2015	Editorial (SANRA: 9/12)	S100A12	S100A12 binds to the RAGE receptor, inducing oxidative stress and vascular wall inflammation. It promotes the transformation of vascular smooth muscle cells into osteoblast-like cells, leading to vascular calcification.	A strong risk factor for cardiovascular mortality in patients with chronic kidney disease (CKD) and those undergoing dialysis. A marker of neutrophil activation.	S100A12–RAGE signaling driving vascular inflammation, osteogenic transformation of vascular smooth muscle cells, vascular medial calcification, cardiac hypertrophy, and ectopic cardiac calcification; interaction with inflammatory pathways and fibroblast growth factor 23 (FGF23).
Holzinger, D., K. Tenbrock, and J. Roth, Alarmins of the S100-Family in Juvenile Autoimmune and Auto-Inflammatory Diseases.	2019	Narrative Review (SANRA: 10/12)	S100A8/A9, S100A12	Act as "alarmins" (DAMPs). Released by activated phagocytes, they bind TLR4 and RAGE, amplifying the inflammatory cascade. S100A12 is specific to neutrophils and monocytes.	Highly sensitive biomarkers for monitoring subclinical inflammation (even when CRP is normal). Useful for risk stratification in JIA, IBD, and systemic vasculitides.
Nyitray, L., S100A4 makes two appearances in mechanisms leading to fibrosis. J Biol Chem, 2024.	2024	Highlight (SANRA: 9/12)	S100A4	Extracellular: Activates the EGFR pathway promoting fibrosis. Intracellular: Maintains "stemness" properties of myofibroblasts and promotes glycolysis (metabolic reprogramming).	A key regulator of organ fibrosis (lung, liver). A potential therapeutic target in fibrotic diseases.
Okura, G.C., A.G. Bharadwaj, and D.M. Waisman, Recent Advances in Molecular and Cellular Functions of S100A10.	2023	Narrative Review (SANRA: 10/12)	S100A10	Forms a heterotetramer with Annexin A2 (AIIt), acting as a plasminogen receptor crucial for fibrinolysis and extracellular matrix proteolysis. Also regulates ion channels (TRPV5/6).	Regulation of fibrinolysis on the surface of endothelial cells and macrophages. Dysregulation of the S100A10-Annexin A2 complex may influence thrombosis and tissue remodeling.
Lin, L. and K. Hu, Annexin A2 and Kidney Diseases.	2022	Narrative Review (SANRA: 10/12)	Annexin A2 (partner of S100A10)	The S100A10/AnxA2 complex regulates macrophage recruitment and renal inflammation via STAT3 and NF-kB pathways. Responsible for plasmin generation.	Upregulated expression in renal injury (AKI, diabetic nephropathy, lupus nephropathy). Promotes inflammatory infiltration and renal fibrosis.
