# Supplementary material for: S100 proteins in IgA vasculitis and other systemic vasculitides – from pathogenic mechanisms to clinical biomarkers: a systematic review
Source: Front Immunol. 2026 Mar 25;17:1802262. doi: 10.3389/fimmu.2026.1802262 (PMC13056824; doi:10.3389/fimmu.2026.1802262)
Supplement: Supplementary file 4 [file Table4.xlsx]

## Sheet: Arkusz1
Newcastle-Ottawa Quality Assessment Form for Case-Control Studies	Selection				Comparability	Exposure																																											rewiev
Article:	1	2	3	4	1	1	2	3	Overall Bias Assessment:
Homa-Mlak, I., et al. [28]	*			*	**	*	*		Low risk of bias	Single-center recruitment; no information regarding consecutive enrollment or population representativeness.
Bai, X., et al. [30]	*			*		*	*		Moderate risk od bias	The recruitment source for the control group was not specified. Small control group size relative to the study group (10 vs. 42).
Page TH et al. [36]	*			*		*	*		Moderate risk od bias
Ishizaki J. et al. [37]	*	*		*	*	*	*		Moderate risk od bias	The methods and control group description lack evidence of age- or sex-matching for healthy volunteers. Single-center recruitment; no data provided on consecutive sampling.
Pepper R.J. et al. [38]	*	*		*		*	*		Moderate risk od bias	Absence of clear matching criteria in the methods for the primary group (limited to the flow cytometry subgroup).
Hirono, K., et al. [40]	*	*	*		**	*	*		Low risk of bias
Song, S., et al. [43]	*			*		*	*		Moderate risk od bias	The validation control group was very small (n=12 vs. n=95) and poorly described.
Ba, H., et al. [44]	*	*		*	*	*	*		Moderate risk od bias
Hirono, K., et al. [45]	*			*	*	*	*		Moderate risk od bias	Control group was age-matched, but the recruitment source was not specified.
Ozseker, B., et al. [46]	*	*		*	**	*	*		Low risk of bias
Kim, D.H., et al. [48]	*	*		*	**	*	*		Low risk of bias
Saut, A., et al. [51]	*	*	*	*	**	*	*		Low risk of bias
Goel, R., et al. [52]	*	*		*	**	*	*		Low risk of bias
Kim et al., [55]	*			*	**	*	*		Moderate risk od bias
Srsen, S., et al. [58]	*			*	*	*	*		Moderate risk od bias	Age-matched controls (non-immunological diseases) included; however, the selection process was not detailed.
Teng, X., et al. [59]	*	*	*	*	*	*	*		Low risk of bias
Kanik, A., et al. [62]	*	*	*		**	*	*		Moderate risk od bias
Kawasaki, Y., et al. [68]	*			*	*	*	*		Moderate risk od bias	Unclear selection process for the control group; recruitment source not described.
Wittkowski, H., et al. [81]	*			*	*	*	*		Moderate risk od bias	Control group recruited during routine visits (hospital controls).
Brown, K.L., et al. [83]	*	*	*	*	*	*	*		Low risk of bias
Shi, J., et al. [87]	*		*		*	*	*		Moderate risk od bias	Small sample size, selection of controls.
Salle, V., et al. [93]	*	*	*		*	*	*		Moderate risk od bias
Salle, V., et al. [95]	*	*		*		*	*		Moderate risk od bias	Small retrospective cohort; significant demographic imbalance (age and sex) between cases and controls. Lack of information regarding whether a histological assessment was performed by blinded pathologists.
										For all included studies data regarding the non-response rate were not reported.
JBI Critical Appraisal Checklist for Analytical Cross-Sectional Studies
Article:	1	2	3	4	5	6	7	8	Overall Bias Assessment:	Coments:
Ahn SS et al. [35]	1	1	1	1	1	1	1	1	Low risk of bias
Michailidou, D., et al. [53]	1	1	1	1	1	0	1	1	Moderate risk od bias	The correlation analysis (Figs. 2 and 3) is cross-sectional. While confounding factors were identified (Q5 – exclusions), there is no clear strategy for adjustment (e.g., multivariate analysis) in the simple correlations (Q6).
Chen, Y.S., et al. [56]	1	1	1	1	1	1	1	1	Low risk of bias
Zhao, Y., et al. [57]	1	1	1	1	1	1	1	1	Low risk of bias
Asna Ashari, K., et al. [60]	1	1	1	1	1	1	1	1	Low risk of bias
Paek, E.Y., et al. [61]	1	1	1	1	1	1	1	1	Low risk of bias
Kung, V.L., et al. [63]	1	1	1	1	1	1	1	1	Low risk of bias
Anton-Pampols, P., et al. [64]	1	1	1	1	1	1	1	1	Moderate risk od bias	Lack of histological confirmation (kidney biopsy) for patients in clinical remission and a relatively small sample size in the validation cohort (n=37).
Seibert, F.S., et al. [67]	1	1	1	1	1	1	1	1	Low risk of bias
H., B. [75]	1	1	1	1	1	0	1	1	Moderate risk od bias	Small sample size: 18 active vasculitis patients. Age imbalance: A significant age difference existed between the patient group and healthy controls, which was not adjusted for in the statistical analysis. Lack of disease controls.
Cem, S., et al. [85]	1	1	1	1	1	1	1	1	Low risk of bias
Donohue, S.J., et al. [86]	1	1	1	1	1	1	1	1	Low risk of bias
Nagata, M., et al.. [89]	1	1	1	1	1	0	1	1	Moderate risk od bias
Turnier, J.L., et al. [90]	1	1	1	1	1	1	1	1	Low risk of bias
JBI Critical Appraisal Checklist for Randomized Controlled Trials
Article:	1	2	3	4	5	6	7	8	9	10	11	12	13	Overall Bias Assessment:	Comments:
Romand X. et al. [39]	1	0	1	0	0	1	1	1	1	1	1	1	1	Low risk od bias	Blinding (Q4, Q5) was rated as "0" due to the open-label design of the parent trial; however, the objective nature of the laboratory outcomes (biomarker levels, renal function) minimizes the risk of detection bias.
QUIPS (Quality In Prognosis Studies)
Article	Study participation:	Study Attrition:	Prognostic Factor Measurement:	Outcome Measurement:	Study Confounding:	Statistical Analysis and Reporting:	Overall Bias Assessment:	Comments:
Fabi, M., et al. [42]	Low risk	Low risk	Low risk	Low risk	Moderate risk	Low risk	Low risk
van Sleen, Y., et al. [54]	Low risk	Low risk	Low risk	Low risk	Low risk	Low risk	Low risk
Seibert, F.S., et al. [66]	Low risk	Low risk	Low risk	Low risk	Low risk	Low risk	Low risk
Martinez Valenzuela, L., et al. [65]	Low risk	Moderate risk	Low risk	Low risk	Moderate risk	Moderate risk	Moderate risk	Main limitations include small sample size, limited number of relapse events, lack of repeated biomarker measurements during follow-up, potential residual confounding due to ongoing immunosuppressive therapy, and limited external validity.
Yoon, T., et al. [84]	Low risk	Low risk	Low risk	Low risk	Low risk	Low risk	Low risk
NIH Quality Assessment Tool for Before-After (Pre-Post) Studies with No Control Group
Article	1	2	3	4	5	6	7	8	9	10	11	12	Overall Bias Assessment:
Abe, J., et al. [41]	1	1	NR	NR	0	1	1	NR	1	1	0	1	Moderate risk of bias	Lack of information regarding the blinding of laboratory staff to pre- and post-treatment sample status.
Armaroli, G., et al. [82]	1	1	NR	NR	0	1	1	NR	1	1	0	1	Moderate risk of bias	Absence of statistical power analysis to justify the sample size.
	NR - Not Reported
In vitro/in silico studies
Article:	Selection Bias	Performance Bias	Detection/Validation	Reporting Bias	Overall Bias Assessment:
Bai, X., et al. [30]	Low risk	Low risk	Low risk	Low risk	Low risk
Ehlermann, P., et al. [32]	Low risk	Low risk	Low risk	Low risk	Low risk
Page TH et al. [36]	Low risk	Low risk	Low risk	Low risk	Low risk
Michailidou, D., et al. [53]	Low risk	Low risk	Low risk	Low risk	Low risk
Armaroli, G., et al. [82]	Low risk	Low risk	Low risk	Low risk	Low risk
De Angelis, M.T., et al. [94]	Low risk	Low risk	Low risk	Low risk	Low risk
Ba, H., et al. [44]	Low risk	Low risk	Modearte risk	Low risk	Low risk	Experimental (wet-lab) validation using PCR was conducted, but was restricted to genes associated with IVIG resistance (e.g., IL1R1, TLR8). Findings regarding S100 proteins (A8, A9, and A12) were derived exclusively from in silico analysis and lacked experimental confirmation (e.g., via ELISA or PCR) in this study.
Qin, W., et al. [50]	Low risk	Low risk	Low risk	Low risk	Low risk
Gao, Y., et al. [74]	Low risk	Low risk	Modearte risk	Low risk	Low risk	Bioinformatics analysis (GEO: GSE18606, GSE68004). Lack of experimental ('wet-lab') validation on in-house samples; validation limited to an external dataset (in silico).
Xie, Y., H. Shi, and B. Han [76]	Low risk	Low risk	Modearte risk	Low risk	Low risk	WGCNA analysis using GEO data (GSE18606). Lack of experimental validation (e.g., PCR/ELISA) to confirm the bioinformatic results.
Gao, S., et al. [77]	Low risk	Low risk	Modearte risk	Low risk	Low risk	Analysis of DEGs and PPI networks using GEO datasets. Validation was performed solely in silico on an independent dataset, with no clinical validation provided.
Cai, Y. and W. Hu [78]	Low risk	Low risk	Modearte risk	Low risk	Modearte risk	WGCNA analysis based on the GSE18606 dataset. Absence of experimental validation.
Ma, J., et al. [79]	Low risk	Low risk	High risk	Low risk	Moderate risk	The study is limited by the reliance on a single GEO dataset and the lack of experimental wet-lab validation to confirm the bioinformatic findings. Additionally, the miRNA and mRNA data were derived from different clinical cohorts, potentially affecting the consistency of the integrated analysis.
Srivastava, P., et al. [80]	Low risk	Low risk	Moderate risk	Low risk	Low risk	Analysis of 3 GEO datasets. Lack of experimental ('wet-lab') validation on in-house samples.
